# Supplementary material for: Randomized Controlled Trial to Relieve Pain of Chemotherapy-Induced Peripheral Neuropathy by Magnetic Field: SMILE Study
Source: Cancers (Basel). 2026 Feb 10;18(4):581. doi: 10.3390/cancers18040581 (PMC12938895; doi:10.3390/cancers18040581)
Supplement: Supplementary file 1 [file cancers-18-00581-s001.zip]

Archive with 1 entries (1 files):
- cancers-4050594-supplementary.xlsx
