# Supplementary material for: Randomized Controlled Trial to Relieve Pain of Chemotherapy-Induced Peripheral Neuropathy by Magnetic Field: SMILE Study
Source: Cancers (Basel). 2026 Feb 10;18(4):581. doi: 10.3390/cancers18040581 (PMC12938895; doi:10.3390/cancers18040581)
Supplement: Supplementary file 1 [file cancers-18-00581-s001.zip › cancers-4050594-supplementary.xlsx]

## Sheet: TableS1
				Table S1. Comparison between all patients and patients whose last chemotherapy occurred more than one year prior.
					Total													> 1yr
					Sham				AT-04				Differences	95%CI	p-value	effect size		Sham				AT-04				Differences	95%CI	p-value	effect size
					n	mean change	SD		n	mean change	SD							n	mean change	SD		n	mean change	SD
				Pain NRS
				D8	14	-0.36	1.9		14	-0.71	1.1		-0.36	-1.56 ~ 0.84	0.5461	0.23		10	0	1.6		9	-0.78	0.8		-0.78	-2.01 ~ 0.46	0.2012	0.61
				D15	13	-0.15	1.7		13	-0.54	0.8		-0.38	-1.44 ~ 0.67	0.46	0.29		10	0	1.8		9	-0.67	0.7		-0.67	-2.00 ~ 0.66	0.3051	0.48
				D22	12	-1	2.2		13	-1.08	0.9		-0.08	-1.45 ~ 1.29	0.9085	0.05		9	-1.11	2.5		9	-1.33	0.7		-0.22	-2.04 ~ 1.59	0.7987	0.12
				D29	12	-0.58	1.2		12	-1.08	0.9		-0.5	-1.38 ~ 0.38	0.2519	0.47		9	-0.22	1.1		8	-1.38	0.7		-1.15	-2.13 ~ -0.17	0.024*	1.24
				D57	11	-1.18	1.7		12	-1	1.5		0.18	-1.21 ~ 1.57	0.7879	0.11		8	-1	1.9		8	-1	1.8		0	-1.99 ~ 1.99	1	0
				D85	11	-1.45	0.6		12	-1.74	0.6		-0.29	-1.95 ~ 1.37	0.359	0.48		8	-0.5	2.4		8	-1.25	1.7		-0.75	-2.96 ~ 1.46	0.4788	0.36
				D113	11	-1	2.4		12	-1.25	1.5		-0.83	-3.83 ~ 2.17	0.507	0.13		8	-0.13	2.2		8	-1	1.5		-0.83	-2.92 ~ 1.17	0.3742	0.46
				Tingling NRS
				D8	14	-0.29	1		14	-0.57	1.9		-0.29	-1.47 ~ 0.90	0.6238	0.18		10	-0.2	1.1		9	-0.78	1.9		-0.58	-2.05 ~ 0.89	0.4188	0.38
				D15	13	-0.31	1		13	-0.31	1.6		0	-1.09 ~ 1.09	1	0		10	-0.2	0.9		9	-0.67	1.8		-0.47	-1.83 ~ 0.90	0.4798	0.34
				D22	12	-1.17	1.6		13	-0.69	1.7		0.47	-0.89 ~ 1.84	0.4793	0.29		9	-1.11	1.8		9	-1	1.9		0.11	-1.71 ~ 1.93	0.8985	0.06
				D29	12	-0.58	0.9		12	-0.75	1.8		-0.17	-1.35 ~ 1.02	0.7734	0.12		9	-0.44	0.9		8	-1.13	2		-0.68	-2.22 ~ 0.86	0.3607	0.46
				D57	11	-1.36	1.2		12	-1	1.9		0.36	-1.04 ~ 1.76	0.5945	0.22		8	-0.88	0.6		8	-1.5	2		-0.63	-2.22 ~ 0.97	0.4141	0.42
				D85	11	-1.73	2		12	-1.42	1.8		0.31	-1.31 ~ 1.93	0.694	0.16		8	-0.75	1		8	-2	1.7		-1.25	-2.75 ~ 0.25	0.096	0.9
				D113	11	-1.09	1.2		12	-0.67	1.6		0.42	-0.83 ~ 1.67	0.4882	0.3		8	-0.63	0.7		8	-1.13	1.6		-0.5	-1.81 ~ 0.81	0.4252	0.4
				Numbness NRS
				D8	14	0.86	1.6		14	0.07	1		-0.79	-1.83 ~ 0.25	0.133	0.59		10	0.7	1.2		9	-0.33	1		-1.03	-2.09 ~ 0.02	0.054	0.93
				D15	13	0.69	1.3		13	0.08	0.9		-0.62	-1.63 ~ 0.40	0.2227	0.55		10	0.7	1.2		9	-0.11	0.9		-0.81	-1.84 ~ 0.21	0.113	0.76
				D22	12	0.17	2		13	0.08	1.3		-0.09	-1.50 ~ 1.32	0.8963	0.05		9	0.33	1.4		9	-0.22	1.5		-0.56	-2.00 ~ 0.89	0.4277	0.38
				D29	12	0.25	1.9		12	0	1.3		-0.25	-1.63 ~ 1.13	0.7103	0.15		9	0.33	1.4		8	-0.13	1.5		-0.46	-1.94 ~ 1.03	0.5209	0.32
				D57	11	0.18	1.7		12	-0.58	1.4		-0.77	-2.09 ~ 0.55	0.2414	0.49		8	0	1.6		8	-0.63	1.5		-0.63	-2.29 ~ 1.04	0.4351	0.41
				D85	11	-0.36	1.9		12	-1.5	1.9		-1.14	-2.80 ~ 0.53	0.1712	0.6		8	0	1.9		8	-1.5	2.5		-1.5	-3.44 ~ 0.44	0.12	0.81
				D113	11	0.18	2		12	-1	1.2		-1.18	-2.59 ~ 0.23	0.097	0.72		8	0.38	2.1		8	-1	1.4		-1.38	-3.27 ~ 0.52	0.143	0.77
				C-30 summary score
				D15	13	1.51	4.5		13	2.05	5.1		0.54	-3.34-4.43	0.7757	0.11		10	1.08	3.3		9	2.49	6.1		1.41	-3.25-6.07	0.5314	0.29
				D29	12	3.63	6.6		12	3.9	7.8		0.27	-5.85-6.39	0.9277	0.04		9	2.71	6.2		8	3.94	9.6		-1.23	-7.02- 9.47	0.7557	0.15
				D57	11	2.58	5.8		11	6.62	5.7		4.04	-1.09-9.16	0.116	0.7		8	1.65	5.9		7	7.67	7.1		6.02	-1.22- 13.25	0.096	0.93
				D85	11	0.48	9		12	4.49	6.9		4.01	-2.88-10.91	0.2397	0.5		8	-0.82	9.8		8	6.61	5.4		7.43	-1.06- 15.92	0.081	0.94
				D113	11	2.9	11.6		12	6.7	6.9		3.8	-4.41-12.02	0.3463	0.4		8	1.23	12.5		8	6.45	7.5		5.22	-5.83- 16.27	0.3283	0.51
				CIPN-20 sensory scale
				D15	13	-0.57	9.9		13	3.42	10.8		3.99	-4.42 ~ 12.39	0.3372	0.39		10	2.22	7.4		9	0.82	9.8		-1.4	-9.75 ~ 6.95	0.728	0.16
				D29	12	-0.62	12.5		12	-3.09	15.1		-2.47	-14.19 ~ 9.25	0.6664	0.18		9	0.82	13.1		8	-9.72	10.5		-10.55	-22.89 ~ 1.80	0.089	0.88
				D57	11	-5.72	14.1		12	-1.54	16.1		4.18	-8.98 ~ 17.34	0.5159	0.28		8	-2.31	14.1		8	-6.02	13.6		-3.7	-18.56 ~ 11.15	0.6011	0.27
				D85	11	-5.72	19.5		12	-5.25	15.4		0.48	-14.70 ~ 15.65	0.9485	0.03		8	0	18.4		8	-8.33	13.5		-8.33	-25.63 ~ 8.96	0.319	0.52
				D113	11	-1.35	17.6		12	-7.72	12.4		-6.37	-19.48 ~ 6.75	0.324	0.42		8	1.39	18.6		8	-10.19	11		-11.57	-27.93 ~ 4.78	0.1513	0.76
				CIPN-20 motor scale
				D15	13	-0.73	8.5		13	-4.81	6		-4.08	-10.03 ~ 1.88	0.1708	0.55		10	-2.32	8		9	-3.57	6.4		-1.25	-8.35 ~ 5.85	0.7149	0.17
				D29	12	0.74	8.7		12	-9.82	13.8		-10.57	-20.34 ~ -0.79	0.035*	0.92		9	2.38	8.9		8	-12.43	10.3		-14.81	-24.70 ~ -4.91	0.006*	1.55
				D57	11	-0.54	6.7		12	-11.81	10.6		-11.26	-19.02 ~ -3.50	0.007*	1.26		8	1.12	5.8		8	-11.98	10.5		-13.1	-22.19 ~ -4.00	0.008*	1.54
				D85	11	-1.68	10.2		12	-8.18	16.6		-6.51	-18.58 ~ 5.57	0.2752	0.47		8	-0.07	11.5		8	-11.76	10.1		-11.68	-23.28 ~ -0.09	0.049*	1.08
				D113	11	-3.03	7.3		12	-10.32	16.7		-7.29	-18.64 ~ 4.07	0.1963	0.56		8	-0.97	4.9		8	-10.57	12.9		-9.6	-20.09 ~ 0.90	0.07	0.98
				CIPN-20 autonomic scale
				D15	13	-3.85	10		13	-0.85	21.6		2.99	-10.64 ~ 16.62	0.6547	0.18		10	-5	11.2		8	-3.7	21.7		1.3	-15.17 ~ 17.76	0.87	0.08
				D29	12	-1.39	8.6		12	-5.56	20.9		-4.17	-17.70 ~ 9.37	0.5299	0.26		9	-1.85	10		8	-11.11	18.8		-9.26	-24.55 ~ 6.04	0.2165	0.63
				D57	11	-5.05	7.2		12	-4.63	16.7		0.42	-10.94 ~ 11.78	0.9393	0.03		8	-5.56	7.9		8	-10.42	12.4		-4.86	-15.99 ~ 6.27	0.3648	0.47
				D85	11	-1.52	5		12	-1.85	27.5		-0.34	-17.85 ~ 17.17	0.9685	0.02		8	-2.08	5.9		8	-10.42	23.5		-8.33	-26.68 ~ 10.01	0.3465	0.49
				D113	11	1.01	12.6		12	-7.87	21.6		-8.88	-24.44 ~ 6.68	0.2485	0.5		8	1.39	15.1		8	-14.58	18.8		-15.97	-34.22 ~ 2.28	0.082	0.94
				SD; standard deviation, NRS; numeric rating scale, CIPN; chemotherapy-induced peripheral neuropathy, *; p<0.05
